# Supplementary material for: Tightly linked antagonistic‐effect loci underlie polygenic phenotypic variation in C. elegans
Source: Evol Lett. 2019 Sep 11;3(5):462–73. doi: 10.1002/evl3.139 (PMC6791183; doi:10.1002/evl3.139)
Supplement: Supplementary file 2 — Supporting Information [file EVL3-3-462-s002.R]

Archive with 1 entries (1 files):
- EVL3-3-462-s002.R.out
