# Supplementary material for: Tightly linked antagonistic‐effect loci underlie polygenic phenotypic variation in C. elegans
Source: Evol Lett. 2019 Sep 11;3(5):462–73. doi: 10.1002/evl3.139 (PMC6791183; doi:10.1002/evl3.139)
Supplement: Supplementary file 3 — Supporting Information [file EVL3-3-462-s003.R]

# R scripts to reproduce the analyses and figures from Bernstein et al.

# R packages from CRAN
library(RColorBrewer)
library(dplyr)
library(tidyr)
library(lme4)
library(qtl)
library(car)

# R Package from AndersenLab GitHub
library(linkagemapping)

##################################################################################################################
##################################################################################################################
##################################################################################################################
# Analysis of Recombinant Inbred Advanced Intercross Lines
##################################################################################################################
##################################################################################################################
##################################################################################################################

load("FileS1.RIAILsInNickel.R") #raw data, no regression of assay effect

#Remove low-offspring-number outliers
noreg <- noreg[noreg$norm.n > 5,]

#Regress out assay effect
assayres <- lm(cbind(noreg$f.L1, noreg$f.L2L3, noreg$norm.n) ~ noreg$assay)$residuals 
names(assayres) <- c("L1", "L2L3", "norm.n")

##################################
# Format the dataset for QTL mapping

load_cross_obj("N2xCB4856cross") # This uses a function from the linkagemapping package to load the genotype data from Andersen et al. (2015).
ecacross <- N2xCB4856cross

sub.multi <- data.frame(assayres, noreg[,1:9]) # multivariate residuals
n.riails  <- dim(sub.multi)[1] 
trait.frame <- data.frame(matrix(nrow = 3* n.riails, ncol = 4))
trait.frame[,1] <- rep(sub.multi $strain, 3)
trait.frame[,2] <- "Ni"
for(i in 1:3){
	trait.frame[(1+(i-1)* n.riails):(i* n.riails),3] <- names(sub.multi)[(i)]
	trait.frame[(1+(i-1)* n.riails):(i* n.riails),4] <- sub.multi[1: n.riails  , (i)]
}
names(trait.frame) <- c("strain", "condition", "trait", "phenotype")

crossobject <- mergepheno(ecacross, trait.frame) 
crossobject <- subset(crossobject, ind = !is.na(crossobject$pheno$Ni.X1)) #Subset to just the 272 strains with data.

# Make a dummy scanone object to hold the results of the analysis
scan.holder <- scanone(crossobject, pheno = "Ni.X1")
scan.holder$lod <- 0

######################################
# mvscan() is a function that performs multivariate trait mapping for three traits. 
# It uses car's lm() to scan along the genome of an rqtl cross object.

mvscan <- function(crossthing, scan.object){
	t1 <- crossthing$pheno$Ni.X1
	t2 <- crossthing$pheno$Ni.X2
	t3 <- crossthing$pheno$Ni.X3
	for(j in 1: nchr(crossthing)){
		chr <- names(nmar(crossthing))[j]
		genotype.P <- NULL;
			for(i in 1: (nmar(crossthing)[chr])){	
				qtlA <- crossthing$geno[[chr]]$data[,i] -1
				nl <- lm(cbind(t1,t2,t3) ~ qtlA )
				genotype.P[i] <- anova(nl)$"Pr(>F)"[2] #This is the test for a genotype effect
	# Fill in the scanone object with the results of the scan
	}
	scan.object[which(scan.object$chr == chr),"lod"] <- -log(genotype.P, 10)
	
	}
	return(scan.object)
}

######################################
# Perform the forward search
mvscan(crossobject, scan.holder) -> scan1
summary(scan1)
#UCE5-1858   V 124.6 5.88
qtl1 <- crossobject$geno[[5]]$data[,"UCE5-1858"] -1
am1 <- lm(cbind(crossobject$pheno$Ni.X1, crossobject$pheno$Ni.X2, crossobject$pheno$Ni.X3) ~ qtl1)
res1 <- crossobject
res1$pheno[,3:5] <- am1$residuals
scan2 <- mvscan(res1, scan.holder)
summary(scan2)
#UCE6-776    X  39.9 5.19

qtl2 <- crossobject$geno[["X"]]$data[,"UCE6-776"]
am2 <- lm(cbind(crossobject$pheno$Ni.X1, crossobject$pheno$Ni.X2, crossobject$pheno$Ni.X3) ~ qtl1 + qtl2)
res2 <- crossobject
res2$pheno[,3:5] <- am2$residuals
scan3 <- mvscan(res2, scan.holder)
summary(scan3)
#CE3-150   III 142.61 4.99

qtl3 <- crossobject$geno[[3]]$data[,"CE3-150"]
am3 <- lm(cbind(crossobject$pheno$Ni.X1, crossobject$pheno$Ni.X2, crossobject$pheno$Ni.X3) ~ qtl1 + qtl2 + qtl3)
res3 <- crossobject
res3$pheno[,3:5] <- am3$residuals
scan4 <- mvscan(res3, scan.holder)
summary(scan4)
#CE4-227    IV 268.60 4.862

qtl4 <- crossobject$geno[[4]]$data[,"CE4-227"]
am4 <- lm(cbind(crossobject$pheno$Ni.X1, crossobject$pheno$Ni.X2, crossobject$pheno$Ni.X3) ~ qtl1 + qtl2 + qtl3 + qtl4)
res4 <- crossobject
res4$pheno[,3:5] <- am4$residuals
scan5 <- mvscan(res4, scan.holder)
summary(scan5)
#UCE4-901   IV 171.5 4.74

qtl5 <- crossobject$geno[[4]]$data[,"UCE4-901"]
am5 <- lm(cbind(crossobject$pheno$Ni.X1, crossobject$pheno$Ni.X2, crossobject$pheno$Ni.X3) ~ qtl1 + qtl2 + qtl3 + qtl4 + qtl5)
res5 <- crossobject
res5$pheno[,3:5] <- am5$residuals
scan6 <- mvscan(res5, scan.holder)
summary(scan6)
#UCE5-698    V   7.65 4.29

qtl6 <- crossobject$geno[[5]]$data[,"UCE5-698"]
am6 <- lm(cbind(crossobject$pheno$Ni.X1, crossobject$pheno$Ni.X2, crossobject$pheno$Ni.X3) ~ qtl1 + qtl2 + qtl3 + qtl4 + qtl5 + qtl6)
res6 <- crossobject
res6$pheno[,3:5] <- am6$residuals
scan7 <- mvscan(res6, scan.holder)
summary(scan7)
#UCE4-694   IV 121.6 3.99

qtl7 <- crossobject$geno[[4]]$data[,"UCE4-694"]
am7 <- lm(cbind(crossobject$pheno$Ni.X1, crossobject$pheno$Ni.X2, crossobject$pheno$Ni.X3) ~ qtl1 + qtl2 + qtl3 + qtl4 + qtl5 + qtl6 +qtl7)
res7 <- crossobject
res7$pheno[,3:5] <- am7$residuals
scan8 <- mvscan(res7, scan.holder)
summary(scan8)
#UCE2-1456  II  88.1 3.95

qtl8 <- crossobject$geno[[2]]$data[,"UCE2-1456"]
am8 <- lm(cbind(crossobject$pheno$Ni.X1, crossobject$pheno$Ni.X2, crossobject$pheno$Ni.X3) ~ qtl1 + qtl2 + qtl3 + qtl4 + qtl5 + qtl6 + qtl7 + qtl8)
res8 <- crossobject
res8$pheno[,3:5] <- am8$residuals
scan9 <- mvscan(res8, scan.holder)
summary(scan9)
#CE1-26     I 154.0 2.398 
#Not significant

######################################
# Permute the RIAIL phenotype vectors and rerun the marker regression scan. Each analysis uses the residuals of the previous scan as the phenotype vectors.

structmvperm <- function(x = crossobject, scan.holder, n.perm = 1000){
perm.out <- NULL;
	for(i in 1:n.perm){	
		temp <- x$pheno
		temp[which(x$pheno$set ==2),] <- temp[sample (which(x$pheno$set ==2)),]
		temp.cross <- x
		temp.cross$pheno <- temp
		permmvscan <- mvscan(temp.cross, scan.holder)
		perm.out[i] <- max(permmvscan[,3])
		#print(i)
	}
	perm.out
}	

# Run the forward search perms and write out the results
date();
scan1.perms <- structmvperm(crossobject, scan.holder, n.perm = 1000); date();
scan2.perms <- structmvperm(res1, scan.holder, n.perm = 1000) ; date();
scan3.perms <- structmvperm(res2, scan.holder, n.perm = 1000) ; date();
scan4.perms <- structmvperm(res3, scan.holder, n.perm = 1000) ; date();
scan5.perms <- structmvperm(res4, scan.holder, n.perm = 1000) ; date();
scan6.perms <- structmvperm(res5, scan.holder, n.perm = 1000) ; date();
scan7.perms <- structmvperm(res6, scan.holder, n.perm = 1000) ; date();
scan8.perms <- structmvperm(res7, scan.holder, n.perm = 1000) ; date();
scan9.perms <- structmvperm(res8, scan.holder, n.perm = 1000) ; date();

SequentialPermutations <- cbind(scan1.perms, scan2.perms, scan3.perms, scan4.perms, scan5.perms, scan6.perms, scan7.perms, scan8.perms,scan9.perms); 

names(SequentialPermutations) <- c("scan1.perms", "scan2.perms", "scan3.perms", "scan4.perms", "scan5.perms", "scan6.perms", "scan7.perms", "scan8.perms","scan9.perms")
apply(SequentialPermutations, 2, function(x){quantile(x,0.95)})
#scan1.perms scan2.perms scan3.perms scan4.perms scan5.perms scan6.perms scan7.perms scan8.perms scan9.perms 
#   3.589051    3.576393    3.535258    3.636013    3.791161    3.688486    3.655554    3.784546    3.815356 

######################################
# Tests for epistasis
pairwise.epistasis <- lm(cbind(crossobject$pheno$Ni.X1, crossobject$pheno$Ni.X2, crossobject$pheno$Ni.X3) ~ (qtl1 + qtl2 + qtl3 + qtl4 + qtl5 + qtl6 + qtl7 + qtl8)^2)
anova(pairwise.epistasis, am8)
#p = .52

full.epistasis <- lm(cbind(crossobject$pheno$Ni.X1, crossobject$pheno$Ni.X2, crossobject$pheno$Ni.X3) ~ qtl1 * qtl2 * qtl3 * qtl4 * qtl5 * qtl6 * qtl7 * qtl8)
anova(full.epistasis, am8)
#p = .99

######################################
# Summarize the univariate effects
Univariate.ps <- data.frame(summary(am8)$"Response crossobject$pheno$Ni.X1"$coef[2:9,4],summary(am8)$"Response crossobject$pheno$Ni.X2"$coef[2:9,4],summary(am8)$"Response crossobject$pheno$Ni.X3"$coef[2:9,4] )
names(Univariate.ps) <- c("small", "medium","number")

Univariate.ps
#            small       medium      number
#qtl1 3.295317e-05 2.518057e-01 0.229884216
#qtl2 9.093651e-06 9.757855e-01 0.095699804
#qtl3 6.390617e-01 2.471955e-07 0.943626509
#qtl4 1.160863e-05 1.914796e-03 0.006919137
#qtl5 2.019556e-06 8.358631e-02 0.019789595
#qtl6 4.203147e-04 1.326835e-01 0.007903993
#qtl7 4.660163e-02 1.957001e-04 0.041444375
#qtl8 2.244609e-03 3.241886e-01 0.860004642

lapply(summary(am8), function(x){x$r.squared})

#$`Response crossobject$pheno$Ni.X1`
#[1] 0.2944934
#$`Response crossobject$pheno$Ni.X2`
#[1] 0.1626937
#$`Response crossobject$pheno$Ni.X3`
#[1] 0.08411927

######################################
# Plot QTL scan results (Figure 2A)

colorset <- brewer.pal(8, "Set2")
plot(scan1, col = "white", ylab ="-log10(p)")
for(i in 1:8){plot(get(paste0("scan",i)), add = T, col = colorset[i])}

# Indicate the NIL interval
#The left edge (3248502) is between UCE-808 and CE6-125
#Scaled appropriately it's at 49.6284 cM on the X.
#The right edge (4686026) is between UCE6-872 and CE6-216
#Scaled it's at 69.79563 cM.
abline(v = cumsum(chrlen(crossobject)[1:5])[5] + 25*5 + 49.6284) 
abline(v = cumsum(chrlen(crossobject)[1:5])[5] + 25*5 + 69.79563)
# the first term is the lengths of the autosomes, the second is the gaps between the chromosomes, and the third is position on X.

plot(scan2, col = colorset[2], chr = "X")
abline(v = 49.6284) 
abline(v = 69.79563)
plot(scan3, col = colorset[3], chr = "X", add = T)

######################################
# Plot QTL effects (Figure 2B)
plot.mv.effects <- function(model, trait.names = c("Small Worms", "Medium Worms", "Number of Progeny")){
	n.traits <- dim(model$coef)[2]
	n.vectors <- dim(model$coef)[1] - 1
	colorset <- brewer.pal(n.vectors, "Set2")
	par(mfrow= c(1,3))
	xs <- c(1,1,2)
	ys <- c(2,3,3)
	for(i in 1:3){
		plot(model$coef[1:n.vectors +1, ys[i]] ~ model$coef[1:n.vectors +1, xs[i]], xlab = trait.names[xs[i]], ylab = trait.names[ys[i]], pch = "")
		arrows(rep(0,n.vectors), rep(0,n.vectors), model$coef[1:n.vectors +1,xs[i]], model$coef[1:n.vectors +1,ys[i]], col = colorset, lwd = 3, length = 0.05)
		points(0,0, col = 1, pch = 19, cex =2)
		points(model$coef[1:n.vectors +1, ys[i]] ~ model$coef[1:n.vectors +1, xs[i]], pch = as.character(1: n.vectors))

	}
		
}
plot.mv.effects(am8)


##################################################################################################################
##################################################################################################################
##################################################################################################################
# Analysis of Near-Isogenic Lines
##################################################################################################################
##################################################################################################################
##################################################################################################################

# Load the COPASutils data and organize it for analysis
load("FileS2.NILsInNickel.R")

#Remove some outliers
raw.nils <- raw.nils[raw.nils $norm.n > 5,]
#removes 8 wells
raw.nils <- raw.nils[raw.nils $norm.n < 100,]
#removes 6 wells
raw.nils <- raw.nils[raw.nils $f.L2L3 > 0,]
#removes 5 wells

nils <- raw.nils

######################################
# Find the BLUPs for each biological growth replicate (termed "bleach")
bleachstrains <- unique(data.frame(nils$strain, nils$bleach))
OrderedStrains <- NULL;
for(i in 1:length(levels(nils$bleach))){
	OrderedStrains[i] <- as.character(bleachstrains$nils.strain[which(bleachstrains$nils.bleach == levels(nils$bleach)[i])])
}

L1Model <- lmer(f.L1 ~  (1|well) + (1|bleach) + (1|assay/assay_plate), data = nils)
L2Model <- lmer(f.L2L3 ~  (1|well) + (1|bleach) + (1|assay/assay_plate), data = nils)
Norm.nModel <- lmer(norm.n ~ (1|well) + (1|bleach) + (1|assay/assay_plate), data = nils)

bleachranefs <- data.frame(OrderedStrains, ranef(L1Model)$bleach[,1], ranef(L2Model)$bleach[,1], ranef(Norm.nModel)$bleach[,1])

names(bleachranefs) <- c( "Strain", "L1s", "L2sL3s","Norm.n")

########
# Fit multivariate models to the NIL data and test for significant interval effects

# First make sure the strain factor levels are ordered according to their genotypes.
bleachranefs$Strain <- factor(bleachranefs $Strain,levels = c("QG896","QG637","QG2150","QG1479", "QG904", "QG1646", "QG658", "QG657", "QG625", "QG1415", "QG2112", "QG1535", "QG1424", "QG1946", "QG1189", "QG1420"))

# Fit the full strain model
lm(cbind(L1s, L2sL3s, Norm.n) ~ Strain , data = bleachranefs) -> real.ranef

######################################
# Random-effect pairwise significance tests:
# Do pairs of strains that differ only by a single NIL interval differ phenotypically?
r.p <- NULL; r.l1t<- NULL;
r.l23t<- NULL;
r.normnt <- NULL;
for(i in 1:15){
	reduced <- bleachranefs
	reduced  <- reduced[reduced$Strain %in% c(levels(reduced$Strain)[i], levels(reduced$Strain)[i+1]),]
	reduced$Strain <- factor(reduced$Strain)
	pair.ranef <- lm(cbind(L1s, L2sL3s, Norm.n) ~ Strain , data = reduced)
	r.p[i] <- anova(pair.ranef)$"Pr(>F)"[2]
	r.l1t[i] <- summary(pair.ranef)$"Response L1s"$coefficients[2,4]
	r.l23t[i] <- summary(pair.ranef)$"Response L2sL3s"$coefficients[2,4]
	r.normnt[i] <- summary(pair.ranef)$"Response Norm.n"$coefficients[2,4]

}
# Return parametric p-values for each interval; these will be converted to permutation-based p-values below.
r.p
r.l1t
r.l23t
r.normnt

######################################
#Are the parental NILs different from one another? 

nilparents <- bleachranefs
nilparents <- nilparents[nilparents $Strain %in% c("QG896", "QG1420"),]
nilparents$Strain <- factor(nilparents$Strain)
nilparent.ranef <- lm(cbind(L1s, L2sL3s, Norm.n) ~ Strain , data = nilparents)


######################################
# Estimate p-values by permuting strain labels, given BLUPs for a pair of strains
date();
n.perm = 1000000
permblup.r.p <- matrix(nrow = n.perm, ncol =15)
L1.permblup.pt <-  matrix(nrow = n.perm, ncol =15)
L2L3.permblup.pt <-  matrix(nrow = n.perm, ncol =15)
Norm.n.permblup.pt <-  matrix(nrow = n.perm, ncol =15)
parperm <- NULL
parperm.L1 <- NULL
parperm.L2L3 <- NULL
parperm.Norm.n <- NULL

for(q in 1:n.perm){

	# First make sure the strain factor levels are ordered according to their genotypes.
	bleachranefs$Strain <- factor(bleachranefs $Strain,levels = c("QG896","QG637","QG2150","QG1479", "QG904", "QG1646", "QG658", "QG657", "QG625", "QG1415", "QG2112", "QG1535", "QG1424", "QG1946", "QG1189", "QG1420"))

	#This block performs tests for differences between the parental NILs
		p.nilparents <- bleachranefs
		p.nilparents <- p.nilparents[p.nilparents $Strain %in% c("QG896", "QG1420"),]
		p.nilparents[,1] <- sample(p.nilparents[,1])
		p.nilparents$Strain <- factor(p.nilparents$Strain)
		p.nilparent.ranef <- lm(cbind(L1s, L2sL3s, Norm.n) ~ Strain , data = p.nilparents)
		parperm[q] <- anova(p.nilparent.ranef)$"Pr(>F)"[2]
		parperm.L1[q] <- summary(p.nilparent.ranef)$"Response L1s"$coefficients[2,4]
		parperm.L2L3[q] <- summary(p.nilparent.ranef)$"Response L2sL3s"$coefficients[2,4]
		parperm.Norm.n[q] <- summary(p.nilparent.ranef)$"Response Norm.n"$coefficients[2,4]

		
	#This block performs tests for differences between each pair of "adjacent" NILs marching across the interval
	perm.r.p <- NULL;
	l1t <- NULL;
	l23t <- NULL;
	normnt <- NULL;
	for(i in 1:15){
		reduced <- bleachranefs
		reduced  <- reduced[reduced$Strain %in% c(levels(reduced$Strain)[i], levels(reduced$Strain)[i+1]),]
		reduced[,1] <- sample(reduced[,1])
		reduced$Strain <- factor(reduced$Strain)
		pair.ranef <- lm(cbind(L1s, L2sL3s, Norm.n) ~ Strain , data = reduced)
		perm.r.p[i] <- anova(pair.ranef)$"Pr(>F)"[2]
		l1t[i] <- summary(pair.ranef)$"Response L1s"$coefficients[2,4]
		l23t[i] <- summary(pair.ranef)$"Response L2sL3s"$coefficients[2,4]
		normnt[i] <- summary(pair.ranef)$"Response Norm.n"$coefficients[2,4]
		}
	# Return p-values for each interval:
	permblup.r.p[q,1:15] <- perm.r.p
	L1.permblup.pt[q,1:15] <- l1t
	L2L3.permblup.pt[q,1:15] <- l23t
	Norm.n.permblup.pt[q,1:15] <- normnt
			
}
date();

######################################
# Process the permutation output into p-values

perm.based.blup.p <- NULL
for(i in 1:15){perm.based.blup.p[i] <- sum(permblup.r.p[,i] < r.p[i])/n.perm}
perm.based.blup.p
# 1,000,000 permutations:
# [1] 0.000016 0.002648 0.014480 0.163658 0.231720 0.000164 0.000000 0.000288 0.000098 0.038254 0.066972 0.000473 0.003677 0.000002 0.000000


L1.perm.based.t.p <- NULL
for(i in 1:15){L1.perm.based.t.p[i] <- sum(L1.permblup.pt[,i] < r.l1t[i])/n.perm}
L1.perm.based.t.p
# 1,000,000 permutations:
# [1] 0.000930 0.002502 0.928243 0.833970 0.035791 0.000001 0.007993 0.383628 0.000085 0.693053 0.070473 0.000820 0.000585 0.359286 0.000000

L2L3.perm.based.t.p <- NULL
for(i in 1:15){L2L3.perm.based.t.p[i] <- sum(L2L3.permblup.pt[,i] < r.l23t[i])/n.perm}
L2L3.perm.based.t.p
# 1,000,000 permutations:
# [1] 0.000210 0.000163 0.922571 0.629455 0.039201 0.000001 0.000087 0.013692 0.000034 0.320934 0.147578 0.000369 0.000374 0.966371 0.000000

normn.perm.based.t.p <- NULL
for(i in 1:15){normn.perm.based.t.p [i] <- sum(Norm.n.permblup.pt[,i] < r.normnt[i])/n.perm}
normn.perm.based.t.p
# 1,000,000 permutations:
# [1] 0.057818 0.001005 0.150862 0.217539 0.070692 0.000101 0.000000 0.000121 0.256735 0.045185 0.971157 0.000051 0.000337 0.000394 0.000000

NIL.comparison.pvalues <-data.frame(perm.based.blup.p, L1.perm.based.t.p, L2L3.perm.based.t.p, normn.perm.based.t.p)


# 1,000,000 permutations:
sum(parperm < anova(nilparent.ranef)$"Pr(>F)"[2]) / n.perm 
#[1] 0.001222
sum(parperm.L1 < summary(nilparent.ranef)$"Response L1s"$coefficients[2,4]) / n.perm
#[1] 0.000545
sum(parperm.L2L3 < summary(nilparent.ranef)$"Response L2sL3s"$coefficients[2,4]) / n.perm
#[1] 0.00209
sum(parperm.Norm.n < summary(nilparent.ranef)$"Response Norm.n"$coefficients[2,4]) / n.perm
#[1] 0.796328

parperm.pvalues <- data.frame(parperm, parperm.L1, parperm.L2L3, parperm.Norm.n)


######################################
#Plot Strain Phenotypes (Figure 3)
barplot.nil.phenos <- function(rawdata, trait.names = c("Small Worms", "Medium Worms", "Number of Progeny")){
	colorRampPalette(c("blue", "orange")) -> ob
	colorset <- ob(16)
	par(mfrow= c(1,3))
	pointstoplot <- rawdata[,2:4]
	for(i in 1:3){
		plot(pointstoplot[, i] ~ rawdata[,1],  cex= 2, col = colorset, xlab = trait.names[i], ylab = "phenotype")
	}		
}
barplot.nil.phenos(bleachranefs)

plot.nil.phenos <- function(model,trait.names = c("Small Worms", "Medium Worms", "Number of Progeny")){
	n.vectors <- dim(model)[1]
	colorRampPalette(c("blue", "orange")) -> ob
	colorset <- ob(16)
	par(mfrow= c(1,3))
	xs <- c(1,1,2)
	ys <- c(2,3,3)
	for(i in 1:3){
		plot(model[, ys[i]] ~ model[, xs[i]], ty = "l", lwd=0.5, xlab = trait.names[xs[i]], ylab = trait.names[ys[i]])
#		lines(model[, ys[i]] ~ model[, xs[i]])
		points(model[, ys[i]] ~ model[, xs[i]], pch = 19, cex= 4, col = colorset, xlab = trait.names[xs[i]], ylab = trait.names[ys[i]])

	}		
}
plot.nil.phenos(real.ranef$coef)

######################################
# Plot interval p-values (Figure 4A)
temp.p <- perm.based.blup.p
#set p=0 to p = 1e-7 for plotting:
temp.p[which(temp.p ==0)] <- 1/1e7

niledges <- c(3248514, 3335379, 3400977, 3548872, 3601579, 3698771, 3837110, 3982235, 4088876, 4169189, 4255041, 4313913, 4407390, 4491991, 4582193, 4686053) #ws235 coordinates

niledges[1:15] + diff(niledges)/2 -> midpoints
plot(niledges, rep(0,16), ylim =c(0,7), col = "white", ylab = "-log10(p)", xlab = "position")
abline(v = niledges)
points(-log(temp.p, 10) ~ midpoints)
points(-log(temp.p, 10)[which(temp.p < 0.05/15)] ~ midpoints[which(temp.p < 0.05/15)], col = brewer.pal(sum(temp.p <0.05/15), "Paired"), pch = 19, cex = 2)
points(-log(temp.p, 10)[which(temp.p < 0.05/15)] ~ midpoints[which(temp.p < 0.05/15)], cex = 2)
abline(h = -log(0.05/15,10), lty = 3)

########
#Plot Strain Phenotypes (Figure 4B)
StrainEsts <- real.ranef$coef
effect.mat <- apply(StrainEsts, 2, diff)
# These are the effects of N2 substitutions; flip the signs to get effects of CB4856 alleles
effect.mat <- -effect.mat

plot.nil.effects <- function(effects, p.values, trait.names = c("Small Worms", "Medium Worms", "Number of Progeny")){
	n.vectors <- dim(effects)[1]
	sig.vectors <- which(p.values < 0.05/n.vectors)
	colorset <- brewer.pal(length(sig.vectors), "Paired")
	par(mfrow= c(1,3))
	par(bg = "transparent")
	xs <- c(1,1,2)
	ys <- c(2,3,3)
	for(i in 1:3){
		plot(effects[sig.vectors, ys[i]] ~ effects[sig.vectors, xs[i]], pch = " ", xlab = trait.names[xs[i]], ylab = trait.names[ys[i]])
		arrows(rep(0,length(sig.vectors)), rep(0, length(sig.vectors)), effects[sig.vectors,xs[i]], effects[sig.vectors,ys[i]], col = colorset, lwd = 1, length = 0.05)
		points(0,0, col = 1, pch = 19, cex =2)
		points(effects[sig.vectors, ys[i]] ~ effects[sig.vectors, xs[i]], pch = letters[1:n.vectors][sig.vectors])

	}		
}
plot.nil.effects(effect.mat, temp.p)


##################################################################################################################
##################################################################################################################
##################################################################################################################
# Simulations to test compatibility of NIL effect sizes with RIAIL data
##################################################################################################################
##################################################################################################################
##################################################################################################################

# What's the RIAIL phenotypic variance?
RIAILVar <- diag(cov(assayres))

# Make a matrix of RIAIL genotypes 
full.genotypes <- cbind(crossobject$geno[[1]]$data, crossobject$geno[[2]]$data, crossobject$geno[[3]]$data, crossobject$geno[[4]]$data, crossobject$geno[[5]]$data, crossobject$geno[[6]]$data)
full.genotypes <- full.genotypes -1

# How many qtls to simulate?
number.of.qtl.intervals <- 1000 * sum(perm.based.blup.p < 0.05/15)/15     
# i.e., 600 qtls <- 1000 100kb intervals genomewide * 9/15 100 kb NIL intervals contain qtls   

# Get effect sizes from the NILs
as.data.frame(effect.mat) -> effect.frame

######################################
# A function to simulate the distribution of qtl effect sizes under three models

simulate.effects <- function(dist = c("uniform","normal","empirical"), trait = "Norm.n", qtl.count = number.of.qtl.intervals, norm.mean = mean(effect.frame[,trait]), norm.sd = sd(effect.frame[,trait])){
	if(dist == "uniform"){
		sample(c(runif(qtl.count, min=min(effect.frame[,trait]), max = max(effect.frame[,trait])), rep(0, dim(full.genotypes)[2] - qtl.count)))	
	}else if(dist == "normal"){
		sample(c(rnorm(qtl.count, mean=norm.mean, sd = norm.sd), rep(0, dim(full.genotypes)[2] - qtl.count)))
	}else if(dist == "empirical"){
		sample(c(sample(effect.frame[,trait], qtl.count, replace = T), rep(0, dim(full.genotypes)[2] - qtl.count)))
	}
}	

######################################
# Perform simulations	
# test statistic: ratio of simulated to observed RIAIL phenotypic variance
var.ratio <- NULL;
n.riail.sims <- 1000000
for(i in 1: n.riail.sims){
# Simulate phenotypes
sim.phenotypes <- full.genotypes %*% (simulate.effects("normal"))
# Compare simulated phenotypic variance to observed
var.ratio[i] <- var(sim.phenotypes) / RIAILVar[3]
}
summary(var.ratio)
#    Min. 1st Qu.  Median    Mean 3rd Qu.    Max. 
#  4.042   9.252  11.300  11.811  13.796  34.041
norm.600.var <- var.ratio

# Repeat with uniformly distributed effect sizes
var.ratio <- NULL;
n.riail.sims <- 1000000
for(i in 1: n.riail.sims){
# Simulate phenotypes
sim.phenotypes <- full.genotypes %*% (simulate.effects("uniform", 3))
# Compare simulated phenotypic variance to observed
var.ratio[i] <- var(sim.phenotypes) / RIAILVar[3]
}
summary(var.ratio)
#   Min. 1st Qu.  Median    Mean 3rd Qu.    Max. 
#  2.889   6.502   7.913   8.297   9.666  23.469  
unif.600.var <- var.ratio

# Repeat with exactly the estimated effect sizes
var.ratio <- NULL;
n.riail.sims <- 1000000
for(i in 1: n.riail.sims){
# Simulate phenotypes
sim.phenotypes <- full.genotypes %*% (simulate.effects("empirical", 3))
# Compare simulated phenotypic variance to observed
var.ratio[i] <- var(sim.phenotypes) / RIAILVar[3]
}
summary(var.ratio)
#   Min. 1st Qu.  Median    Mean 3rd Qu.    Max. 
 # 3.481   8.667  10.516  10.995  12.838  34.457  
empir.600.var <- var.ratio

######################################
# Plot Figure S5
plot(density(norm.600.var), lwd=2, xlim = c(0,35), ylim = c(0,.18))
lines(density(unif.600.var), lwd = 2, col = 2)
lines(density(empir.600.var), lwd = 2, col = "blue")

######################################
# Are NIL effects arranged in a variance-reducing way?
NILVar <- var(c(0,cumsum(rev(effect.mat[,3])))) 	# This is the the variance among NIL phenotypes 
# [1] 32.8754
var.nilshuffle <- NULL;
n.shuffles <- 1000000
for(i in 1:n.shuffles){
	shuffled.effects <- sample(c(effect.mat[,3]))
	var.nilshuffle[i] <- var(c(0,cumsum(rev(shuffled.effects))))
	}
sum(var.nilshuffle < NILVar)/n.shuffles 
# 1,000,000 permutations
# [1] 0.014195
	
# For plotting Figure 5:
#shuf1 <- sample(effect.mat[,3])
# shuf1
#  5.61438554  -8.58163071   2.06652997 -10.46357003 -11.96520187 -12.60933126  -5.19145924   8.47992090  10.93834081  10.55964933  -0.08895966  -1.90968752  -4.30224428   3.45783860  12.43982713 
#plot(shuf1)
#segments(x0 = seq(1:15), y0 = 0, x1 = seq(1:15), y1 = shuf1)
#hist(c(0, cumsum(rev(effect.mat[,3]))), br =seq(-40,40,5), xlim = c(-40,40), ylim = c(0,6))
#hist(c(0, cumsum(rev(shuf1))), br =seq(-40,40,5), xlim = c(-40,40), ylim = c(0,6))
#hist(var.nilshuffle, col =1, br = seq(0,450,1)); abline(v = NILVar, col = 2)	
	
######################################	
# What distribution of Mb-scale effects would be consistent with the RIAIL data?
max.sd <- 8
sd.range <- seq(0, max.sd,.1)
n.riail.sims <- 1000
Mb.scale.sim.results <- matrix(ncol = length(sd.range), nrow = n.riail.sims)
for(j in 1:(max.sd*10+1)){
	sim.sd <- sd.range[j]
	var.ratio <- NULL;
	for(i in 1: n.riail.sims){
		# Simulate phenotypes
		sim.phenotypes <- full.genotypes %*% simulate.effects("normal", 3, qtl.count = 100, norm.sd = sim.sd)
		# Compare simulated phenotypic variance to observed
		var.ratio[i] <- var(sim.phenotypes) / RIAILVar[3]
		}
	Mb.scale.sim.results[,j] <- var.ratio #summary(var.ratio)
}	
boxplot(Mb.scale.sim.results, cex = .2, lty = 1, names = seq(0, max.sd,.1), ylim = c(0,2))
abline(h=0.5) #This marks the expected variance ratio if the heritability in the RIAILs is 0.5. 

# With H2 = 0.5, the sd that best matches the data is 4.5	
var.ratio <- NULL;
n.riail.sims <- 1000000
for(i in 1: n.riail.sims){
# Simulate phenotypes
simulated.effects <- simulate.effects("normal",3, qtl.count = 100, norm.sd = 4.5)
sim.phenotypes <- full.genotypes %*% simulated.effects 
sim.with.E <- sim.phenotypes + rnorm(length(sim.phenotypes), 0, sqrt(var(sim.phenotypes)))
# Compare simulated phenotypic variance to observed
var.ratio[i] <- var(sim.with.E) / RIAILVar[3]
}
summary(var.ratio)
#   Min. 1st Qu.  Median    Mean 3rd Qu.    Max. 
# 0.2002  0.8099  1.0106  1.0667  1.2610  4.3929 
norm.100.var <- var.ratio

######################################
# Simulate a dataset with H2 = 0.5, 100 QTL, normally-distributed effects with mean = -0.1 and sd = 4.5.
# Figure S6
simulated.effects <- simulate.effects("normal",3, qtl.count = 100, norm.sd = 4.5)
sim.phenotypes <- full.genotypes %*% simulated.effects 
sim.with.E <- sim.phenotypes + rnorm(length(sim.phenotypes), 0, sqrt(var(sim.phenotypes)))
sim.scan <- scanone(crossobject, pheno = sim.with.E)
sim.scan[,4] <- simulated.effects 
example.var.ratio <- var(sim.with.E) / RIAILVar[3]
par(mfrow = c(2,1))
plot(sim.scan, lod = 1, main = paste(round(example.var.ratio,2), "times the observed phenotypic variance")); abline(h = 3.8)
plot(sim.scan, lod = 2, lty = 0, ylim = c(-max(abs(simulated.effects)),max(abs(simulated.effects))), pch = 19, cex = 0.5, ty = "p") # , 
# OOF
	
